# Supplementary material for: Clinical and molecular characterization of hepatic glycogen storage disease in Saudi Arabia
Source: PLoS One. 2025 Jul 31;20(7):e0329008. doi: 10.1371/journal.pone.0329008 (PMC12312935; doi:10.1371/journal.pone.0329008)
Supplement: S1 Data — (XLSM) [file pone.0329008.s008.xlsm]

## Sheet: ALL Patient
	1. PATIENT IDENTIFICATION DATA			Clinical data:															Laboratory Investigations																				IMAGING
Family No#	No		Gender	Birth Weight (In kilograms)	Gestational Age (weeks)	Gestation Category	Age at First Presentation (months)	Duration of Symptoms Prior to First Presentation (months)	Diagnosis	Clinical Findings on First Presentation (can choose more than one)	Weight (kg)	Height (cm)	Methods of Diagnosis of GSD (can choose more than one)	Note	Is There Similar Family History	Consanguinity	Is There Systemic Involvement? (can choose more than one)	This Space is for Additional Text	ALT (I/U)	AST (I/U)	ALP (I/U)	GGT (I/U)	Total Serum Bilirubin (µmol/l )	Direct Serum Bilirubin (µmol/l )	INR Result	PTT (sec)	Serum Cholesterol (mmol/L)	Serum Cholesterol Remarks	Serum Triglyceride (mmol/L)	Serum Triglyceride Remarks	Serum Uric Acid(µmol/l )	Uric acid Remarks	Creatine phosphokinase	Creatine phosphokinase Remarks	Lactate (mmol/L)	Lactate Remarks	HCo3	This Space is for any Additional Text	Ultrasound Abdomen: (can choose more than one)	Ultrasound Abdomen Remarks	Echocardiography	LV end-diastolic diameter (LVDD)	LV end-systolic diameter (LVSD)	Ventricular septal and posterior wall thickness in diastole and RV end-diastolic diameter (RVDD)	LV end diastolic (EDV) and end systolic (ESV) volume	LV shortening fraction (SF)	LV ejection fraction (EF)	LV mass	Isovolumic relaxation time (IRT)
F_1	1		Female			Term	2 months		GSD 1 (a)	Progressive abdominal distention, Hepatomegaly, Hypoglycemia			Molecular testing	G6PC1:c.247C>T;p.Arg83Cys	No	Yes	No		742	2555	534	1398	28.2	19.1	1.05	20	2.69	Normal	7.2	Increased	489	Increased	34	Normal	15.5	Increased	4.8		Hepatomegaly	echogenic kidney with grade I right hydronephrosis	Abnormal study
F_2A	2	Brother of-3	Female	2.9		Term	1 day		GSD 1 (a)	Hypoglycemia	2.9	48	Molecular testing	G6PC1:c.247C>T;p.Arg83Cys	Yes, First Degree	Yes	No		15	42	99		51				1.45	Normal	0.78	Normal	357	Increased		Not Done	3.55	Increased	24		Normal study		Not done
F_2B	3	Brother of-2	Female			Term	3 months	3 months	GSD 1 (a)	Hepatomegaly, Hypoglycemia, Recurrent attacks of convulsions			Molecular testing	G6PC1:c.247C>T;p.Arg83Cys	Yes, First Degree	Yes	No		44	54	250		5.2		0.93	25	2.8	Normal	7.27	Increased	433	Normal		Not Done	4.29	Increased	9.4		Hepatomegaly		Not done
F_3	4		Female			Term	5 Months		GSD 1 (a)	Accidentally discovered hepatomegaly	4.7	58	Molecular testing	G6PC1:c.247C>T;p.Arg83Cys	Yes, First Degree	Yes	No	admitted with febrile illness discovered to have hepatomegaly and hypoglycemia + Fhx of GSD	145	143	214	157	2.9	<1.8	1.2	34.8	3.7	Normal	2	Increased	416	Increased	29	Normal	6	Increased	6		Other findings, Hepatomegaly, liver Parenchyma, Fatty infiltration	right kidney hydronephrosis	Not done
F_4	5		Female				3 Months	3 days	GSD 1 (a)	Hepatomegaly, Hypoglycemia, Delayed motor milestones (delayed standing and delayed walking, hypotonia, etc), Short stature	4.1	55	Molecular testing	G6PC1:c.247C>T;p.Arg83Cys	No		No		102	139	236	380	4.9		1.1	36.9	2.6	Normal	2.2	Increased	468	Increased		Not Done	5.6	Increased	22.6		Hepatomegaly	Echogenic left kidney	Not done
F_5	6		Male			Term	5 Months	5 months	GSD 1 (a)	Hepatomegaly, Hypoglycemia, Short stature			Molecular testing	G6PC1:c.247C>T;p.Arg83Cys	No	Yes	No	admitted once no follow up	110		497	183	3.9		0.9	37.8	7.9	Increased	44	Increased	445	Increased		Not Done	6.8	Increased	16.6		Hepatomegaly, liver Parenchyma, increased echo pattern	Both kidneys are mildly echogenic.	Not done
F_6	7		Male	2.7		Term	8 months	3 Months	GSD 1 (a)	Progressive abdominal distention, Hepatomegaly, Hypoglycemia	6.7	64	Molecular testing	G6PC1:c.247C>T;p.Arg83Cys	Yes, First Degree	Yes	No	positive Family history 437036258,	63	not done	152	not done	6.2	not done	not done	not done	9.2	Increased	17.5	Increased	598	Increased		Not Done	4.2	Increased	12.8		Hepatomegaly, Splenomegaly	Slightly echogenic kidneys	Not done
F_7	8		Female	3		Term	5 months	2 weeks	GSD 1 (a)	Hepatomegaly, Hypoglycemia, Delayed motor milestones (delayed standing and delayed walking, hypotonia, etc), Short stature , Recurrent attacks of convulsions	4.8	62	Molecular testing	G6PC1:c.247C>T;p.Arg83Cys	No	Yes	No		46		137		1.9	not done	1	50.9	4	Normal	6	Increased	277	Normal	25	Normal	3.1	Increased	19.1		Hepatomegaly, liver Parenchyma, Fatty infiltration		Not done
F_8	9		Male	2	39	Term	11 Months	6 Months	GSD 1 (a)	Progressive abdominal distention, Hepatomegaly	6.8	65 cm	Liver biopsy and Liver glycogen content measurement, Molecular testing	G6PC1:c.247C>T;p.Arg83Cys	Yes, First Degree	Yes	No	his affected Sister Rand is 431044508	157		238		9.7		0.82	23.81	4.2	Normal	12.05	Increased	568	Increased		Not Done	9.6	Increased			Hepatomegaly, liver Parenchyma, Fatty infiltration	grade II renal parenchymal changes, mild hydronephrosis right kidney	Not done
F_9	10		Female	3	39	Term	5 Months	1 Month	GSD 1 (a)	Hepatomegaly, Hypoglycemia			Molecular testing	G6PC1:c.247C>T;p.Arg83Cys	No	Yes	No		221	166	310	74	10				5.8	Increased	15.89	Increased	552	Increased		Not Done	9.8	Increased	19.8		Hepatomegaly, liver Parenchyma, Fatty infiltration	Nephromegaly
F_10	11		Female	2.5		Term	2 months		GSD 1 (a)	Accidentally discovered hepatomegaly , Hypoglycemia, Recurrent attacks of convulsions	4.3	52	Molecular testing	G6PC1:c.247C>T;p.Arg83Cys	Yes, First Degree	Yes	Kidney	bilateral echogenic kidney	95	86	457		5.5		0.9	21.6	7.2	Increased	11.3	Increased	169	Normal		Not Done	7.7	Increased	15.3		Hepatomegaly, liver Parenchyma, coarse echo-pattern	bilateral echogenic kidney	Not done
F_11	12		Male						GSD 1 (a)	Hepatomegaly			Molecular testing	G6PC1:c.247C>T;p.Arg83Cys	Yes, First Degree	Yes	No	his affected brother Abdulmalik 437012303	318		683						3.4	Normal	3.9	Increased	82	Normal		Not Done	7.7	Increased	19		Hepatomegaly, liver Parenchyma, increased echo pattern	Hepatomegally with enlarged kidneys	Normal study
F_12	13		Male	2	39	Term	5 Months	3 Months	GSD 1 (a)	Progressive abdominal distention, Hepatomegaly, Hypoglycemia	6		Molecular testing	G6PC1:c.247C>T;p.Arg83Cys	No	Yes	No		63	86	436		11.9				3.8	Normal	5.05	Increased	317	Normal		Not Done	3.2	Increased			Hepatomegaly, liver Parenchyma, Fatty infiltration	slightly enlaged kidneys	Not done
F_13	14		Male			Term	5 Months	5 months	GSD 1 (a)	Hypoglycemia	7.1	63	Molecular testing	G6PC1:c.59A>G;p.Gln20Arg	Yes	Yes	No		110	107	246	157	1.9				3.7	Normal	11	Increased	444	Increased		Not Done	6.7	Increased			Hepatomegaly, liver Parenchyma, Fatty infiltration	Both kidneys are markedly echogenic with lack of corticomedullary differentiation	Not done
F_14A	15	Brother of-16	Male			Term	6 months	2 days	GSD 1 (a)	Hepatomegaly, Hypoglycemia	7.2	69	Molecular testing	G6PC1:c.59A>G;p.Gln20Arg	Yes, First Degree	Yes	No	positive Family history 431023251 following with Dr Asaleem	105		196		2.7				2.6	Normal	3.2	Increased	194	Normal		Not Done	16.7	Increased	6.5		Hepatomegaly, liver Parenchyma, Fatty infiltration		Not done
F_14B	16	Brother of-15	Female			Term	5	0	GSD 1 (a)	Hepatomegaly, Recurrent attacks of convulsions, Delayed motor milestones (delayed standing and delayed walking, hypotonia, etc), Failure to thrive	6	64	Liver biopsy alone, Enzyme activity measurement , Molecular testing	G6PC1:c.59A>G;p.Gln20Arg	No	Yes	Kidney: nephrocalcinosis		150	180	234	308	2.6		0.9	29.3	4.5	Normal	6.29	Increased	397	Normal	29	Normal	21.6	Increased	17.4		hepatomegaly, splenomegaly,liver parenchyma fatty infiltration	nephrocalcinosis bilaterally	Not done
F_15	17		Female	1.8	32	Pre-term	7 Months		GSD 1 (a)	Hepatomegaly, Hypoglycemia	7.3		Molecular testing	G6PC1:c.59A>G;p.Gln20Arg	No	Yes	No		72		224		2	< 1.5	0.9	34.7	5.7	Increased	12	Increased	232	Normal		Not Done	7.6	Increased	19.6		Hepatomegaly	Tiny right kidney nephrolethiasis	Not done
F_16A	18		Female				12 Months		GSD 1 (a)	Hepatomegaly			Molecular testing	G6PC1:c.59A>G;p.Gln20Arg	Yes, First Degree	Yes	No	her affected Sister is Rasha 429015698, TRANSPLANTED LIVER	44	71	186		5.6				4.5	Normal	7.3	Increased	537	Increased		Not Done	9.6	Increased	15.7		Hepatomegaly, liver Parenchyma, increased echo pattern	left enlarged kidney	Not done
F_17A	19	Brother of-20	Female			Term	12 years		GSD 1 (a)				Molecular testing	G6PC1:c.770C>T;p.Pro257Leu	Yes, First Degree	Yes	No		50	45	232	48	14.8	5.4	1.1	29	6.57	Increased	8.93	Increased	546	Increased	72	Normal	3.5	Increased	19.5				Normal study
F_17B	20	Brother of-19	Male			Term	7		GSD 1 (a)	Progressive abdominal distention, Hepatomegaly	12	84.5	Liver biopsy and Liver glycogen content measurement, Molecular testing	G6PC1:c.770C>T;p.Pro257Leu	Yes, First Degree	Yes	No		69	99	261	62	2.4		1	29.4	4.6	Normal	5.2	Increased	201	Normal			3.6		14.2		liver Parenchyma, increased echo pattern	hhhhhhhhhhhhhhhhh	Not done
F_18	21		Female			Unknown			GSD 1 (a)	Hepatomegaly, Hypoglycemia			Molecular testing	G6PC1:c.858delG;p.Lys287Asnfs*14	No	No	No	she had only one visit for molecular testing										Not Done		Not Done		Not Done		Not Done		Not Done
F_19	22		Male	2.2	39				GSD 1 (a)	Hepatomegaly, Hypoglycemia			Molecular testing	G6PC1:c.662dup;p.Gly222Argfs*33	No		Other systemic findings	mild developmental delay,Short stature proteinuria, nephromegaly, bleeding tendecy, liver failure and platelet dyfunction	92		679						2.2	Normal	6.2	Increased	504	Increased		Not Done	10.1	Increased	19.3		Hepatomegaly, liver Parenchyma, Fatty infiltration	enlarged kidneys
F_20	23		Female	3.2		Term	5 Months	5 months	GSD 1 (a)	Hepatomegaly, Hypoglycemia	7.5		Molecular testing	G6PC1:c.620del;p.Lys207Argfs*26	No	Yes	No	was on treatment at time of presentation, diagnosed clinicaly in Kuwait at age of 2 mon	152	183	179	not done	4.7	not done	not done	not done	3.8	Normal	1.4	Normal	349	Normal		Not Done	5.1	Increased	18.8	investigation done in different date, we mention the 1st result	Hepatomegaly, liver Parenchyma, Fatty infiltration		Not done
F_21	24		Male	3.2		Term	10 months	5 months	GSD 1 (a)	Hepatomegaly, Hypoglycemia	7.3	66	Molecular testing	GCPC1:c.982T>C;p.Cys328Arg	No	Yes	No	was on treatment at time of presentation, diagnosed at age of 6 mon	53	34	119	50	4.2	1.2			6.4	Increased	4.5	Increased	281	Increased		Not Done			21.7		Hepatomegaly	Hepatomegally with increase renal echogenicity bilateral	Not done
F_22	25		Male			Term	3 months	0 months	GSD 1 (b)	Progressive abdominal distention, Hepatomegaly, Hypoglycemia	5.3	56	Molecular testing	SLC37A4 :c.83G>A;p.Arg28His	No	Yes	No		111	259	196	194	3.8	1.5	0.8	33	3.26	Normal	7.3	Increased	71	Normal			3.9	Increased	15		Hepatomegaly
F_23	26		Female	3		Term	16 months	? (2days vomiting)	GSD 1 (b)	Hepatomegaly, Hypoglycemia, Delayed motor milestones (delayed standing and delayed walking, hypotonia, etc), Short stature	8.1	74	Molecular testing	SLC37A4 :c.83G>A;p.Arg28His	No	Yes	Mental subnormality (Intellectual disability), Other systemic findings	neutropenia, following with orthopedics for jeno vulgus	31	55	178	not done	<1.7				6.2	Increased	6.6	Increased	110	Normal		Not Done	6.8	Increased	19		Hepatomegaly		Not done
F_24	27		Male			Term	3 months		GSD 1 (b)	Hepatomegaly, Hypoglycemia	10.7	77	Molecular testing	SLC37A4 :c.83G>A;p.Arg28His	No	Yes	Kidney	bilateral renal stones	10		173		< 2.5				3	Normal	1.4	Normal	282	Normal		Not Done	2	Normal			Hepatomegaly	bilateral renal calculi with mild fullness of renal pelvis right side	Not done
F_25	28		Male	2.7		Term	4 months	2 months	GSD 1 (b)	Hepatomegaly, Failure to thrive, Delayed motor milestones (delayed standing and delayed walking, hypotonia, etc)	4	58	Molecular testing	SCL7A4:c.1243C>T;p.Arg415Ter	No	Yes	Mental subnormality (Intellectual disability)	severe congenital neutropenia, Clinical Finding chronic diarrhea	85	53	252	not done	4.5	not done	0.72	17	1.4	Normal	3.03	Increased	491	Increased	54	Normal	5.8	Increased	23.3	investigation done in different date, we mention the 1st result	Hepatomegaly, liver Parenchyma, Fatty infiltration		Normal study
F_26	29		Female			Term	24	0	GSD 1 (b)	Progressive abdominal distention, Hepatomegaly, Failure to thrive	14.9	101	Molecular testing	SCL7A4:c.1243C>T;p.Arg415Ter		Yes	No		78	51	216	22	< 2.5		1	32.6	4.8	Normal	7	Increased	269	Normal	79	Normal			21.5		liver Parenchyma, Fatty infiltration		Normal study
F_27	30		Female			Term		24	GSD 1 (b)	Progressive abdominal distention, Hepatomegaly	21	112	Liver biopsy and Liver glycogen content measurement, Molecular testing	SCL7A4:c.1243C>T;p.Arg415Ter	No	Yes	No		54	45	218	62	4	0.7	0.9	31	4	Normal	2.2	Increased	215	Normal	57	Normal					liver Parenchyma, Fatty infiltration		Normal study
F_28	31		Male						GSD 1 (b)	Recurrent attacks of convulsions			Molecular testing	SLC37A4:c.1045C>T;p.His349Tyr				short bowel syndrome,recurent metabolic acidosi,seizure disorder,hypothyroidism .on TPN																					Normal study
F_30	32		Male	2.7	40	Term	3 months	0 months	GSD 1 (b)	Hepatomegaly			Molecular testing	SLC7A4:c.361T>C;p.Cys121Arg	No	Yes	No		23	31	371		2.1	1.8	1.2	34	1.75	Normal	1.09	Normal	342	Normal			3.5	Increased	18
F_31	33		Male	3.5		Term	9 months	7 months	GSD III	Progressive abdominal distention, Hepatomegaly	10.9	74	Molecular testing, Liver biopsy alone	AGL:c.4353G>T;p.Trp1451Cys	No	No	No		200	165	189	76	12.7		1	23	6.5	Increased	5.04	Increased	210	Normal		Not Done	1.5	Normal			Hepatomegaly		Normal study
F_32	34		Female					NO data on clinical presentation!	GSD III				Molecular testing	AGL:c.4353G>T;p.Trp1451Cys					413	453	407						5.2	Increased	3.3	Increased	314			Not Done	5.8	Increased	18.3		Hepatomegaly, liver Parenchyma, Fatty infiltration
F_33	35		Male			Term	12	6	GSD III	Hepatomegaly	14.3	95	Molecular testing	AGL:c.4353G>T;p.Trp1451Cys	No	No	No		541		320	191	14.8	3.8	0.9	29.2					242	Normal					17.1		Hepatomegaly, liver Parenchyma, increased echo pattern		Not done
F_34	36		Male			Term	22 months	17 months	GSD III	Hepatomegaly, Hypoglycemia	12.7	80	Molecular testing	AGL :c.4260-12A>G	Yes	Yes	No		450		368		6.2	<1.8			5.5	Increased	6.2	Increased	235	Normal	210		6	Increased	15.8		Hepatomegaly, liver Parenchyma, increased echo pattern		Not done
F_35	37		Female			Term	12 months	7 months	GSD III	Accidentally discovered hepatomegaly			Molecular testing	AGL :c.4260-12A>G	No	Yes	No		466	174	408	28	6.9	2.5	0.9	30	3.49	Normal	4	Increased	240	Normal		Not Done	2.65	Increased	18	paient presented once and missed follow up	liver Parenchyma, increased echo pattern, Hepatomegaly		Not done
F_36	38		Female				9 years		GSD III	Hepatomegaly, Hypoglycemia	33.2	129	Molecular testing	AGL :c.4260-12A>G	Yes, First Degree			AGL c.664+1G>A	205	155	396	66	9.9	3.6	1.1	29.3	3.6	Normal	1.47	Normal	310	Normal		Not Done		Not Done	17.2		Hepatomegaly, Splenomegaly , liver Parenchyma, Fatty infiltration		Echocardiography, Abnormal study	moderat LVH
F_37	39		Female	2.7		Term	18	0	GSD III	Hepatomegaly, Hypoglycemia, Recurrent attacks of convulsions	14.1	96	Liver biopsy alone, Molecular testing	AG1:c.3304del;p.Asp1102Ilefs*11	No	Yes	No		359	513	396		8.6		1.2	36.6	4.5	Normal	2.9	Increased	244	Normal			2.7	Normal	23		Hepatomegaly		Not done
F_38	40		Male	2.4	36	Pre-term	At Birth		GSD III				Molecular testing	AGL:c.294-2A>T			Other systemic findings	Additional bone dysplasia HSPG2										Not Done		Not Done		Not Done		Not Done		Not Done				not done	Not done
F_39	41		Female			Term	24 months		GSD III	Hepatomegaly, Hypoglycemia, Short stature	12.5	80	Molecular testing	AGL:c.4348G>T;p.Glu1450Ter	No	Yes	No		918	1565	212		15.4		1	26	6.8	Increased	4.8	Increased	342	Normal		Not Done	1.3	Normal	12.5		Hepatomegaly, liver Parenchyma, Fatty infiltration		Normal study
F_40	42		Female	500 gm	24	Pre-term			GSD III	Progressive abdominal distention, Hepatomegaly			Molecular testing	AGL :c.1483T>A;p.Tyr495Asn					1299	2668	277						5.6	Increased	3.7	Increased	242	Normal		Not Done	1	Normal	24		Hepatomegaly, liver Parenchyma, Fatty infiltration		Not done
F_41	43		Female	2.8		Term	12		GSD III	Progressive abdominal distention, Hepatomegaly			Molecular testing	AGL:c.2871_2872insAlu		Yes			505	258	425						8.9		4.3		222				0.3				Hepatomegaly		Normal study
F_42	44		Female				18 months		GSD III	Hypoglycemia			Molecular testing	AGL:c.664+1G>A	Yes, First Degree	Yes		His affected sister following in KFSH RC	662		273		6.2												1.1	Normal	18.6		Hepatomegaly, liver Parenchyma, Fatty infiltration	Mild right-sided hydronephrosis	Not done
F_43	45		Female	2.6		Term	6 months		GSD III	Hepatomegaly, Hypoglycemia	6.7	63	Molecular testing	AGL:c.664+1G>A	No	Yes	No		152	120	280		4.6		1.1	9.5	3.7	Normal	4.69	Increased	131	Normal	334	Increased	0.8	Normal			liver Parenchyma, increased echo pattern		Abnormal study
F_45	46		Male			Term	12 months	6 months	GSD IV	Hepatomegaly, Hypoglycemia	12.1	85	Molecular testing	GBE1:c.998A>T;p.Glu333Val	No	No	No		171		350		6.3				2.7	Normal	0.7	Normal		Not Done	150	Normal	0.9	Normal	21.8			not done	Not done
F_46	47		Female			Term	10 months	2 weeks	GSD IV	Accidentally discovered hepatomegaly	8.2	70	Molecular testing	GBE1:c.998A>T;p.Glu333Val	Yes, First Degree	Yes	No	Variants of uncertain significance: GBE1, Glu333Val, c.998A>T;p. GBE1, Val98Leu, c.292G>C	429	644	299	113	5.4	<1.8	1.11	31.2	3.4	Normal	1.38	Normal	207	Normal	97	Normal		Not Done			Hepatomegaly		Not done
F_47	48		Female			Term	20 months	6 months	GSD IV	Progressive abdominal distention, Hepatomegaly, Epistaxis, Failure to thrive	9.7	76	Molecular testing	GBE1:c.998A>T;p.Glu333Val	Yes, First Degree	Yes	No	GBE1, c.998A>T;p.Glu333Val g.8643169T>A	69	169	238	71	7.1	4.1	1.19	39.6	3	Normal	1.2	Normal	267	Normal	36	Normal	2.5	Increased	18		Hepatomegaly, Splenomegaly		Not done
F_48	49		Male	3		Term	36 months	12 months	GSD IV	Progressive abdominal distention, Hepatomegaly, Hypoglycemia			Molecular testing	GBE1:c.998A>T;p.Glu333Val	No	Yes	No		201	232			3.2		1	30	3.12	Normal	2.35	Normal	1.8	Normal							Hepatomegaly	Small reactive porta hepatis lymph node	Normal study
F_49	50		Female	3		Term	48 months	18 months	GSD IV	Progressive abdominal distention, Hepatomegaly	14.4	96	Liver biopsy alone, Molecular testing	GBE1:c.998A>T;p.Glu333Val	No	Yes	Mental subnormality (Intellectual disability)		67	47	236	16		16.4	1.1	30					200	Normal			0.9	Normal			liver Parenchyma, increased echo pattern		Abnormal study
F_50	51		Male	2.8	36	Pre-term	At Birth	GSD IV	GSD VI		2.8	47	Molecular testing	PYGL:c.1768+1G>A	Yes, First Degree	Yes	No	new born in NICU with psitive family history, follwing in KFSH-RC	10		380		45	10													20				Not done
F_51	52		male	3		Term	18	12	GSD VI	Progressive abdominal distention, Hepatomegaly	11.3	88	Liver biopsy alone, Molecular testing	PYGL:c.1768+1G>A	No	Yes	No		262	159	307	60	11	1.1	0.9	25.3	4.4	Normal	2.4	Increased	255	Normal			1.5	Normal	21		hepatomegaly, fatty infiltration		Not done
F_52	53		Female						GSD VI	Hepatomegaly			Molecular testing	PYGL:c.1768+1G>A					29		276						4.3	Normal	2.17	Increased	218	Normal	89	Normal	5.7	Increased	18		Hepatomegaly, liver Parenchyma, increased echo pattern		Not done
F_53	54		Female			Term	24 months	12 months	GSD VI	Progressive abdominal distention, Hepatomegaly	11.8	88	Molecular testing	PYGL:c.1768+1G>A	No	Yes	No		348	348	363	51	24	6	1.03	29		Not Done		Not Done		Not Done	49	Normal		Not Done			Hepatomegaly		Not done
F_54	55		Female			Term	36 months	12 months	GSD VI	Progressive abdominal distention	13	89.4	Molecular testing	PYGL:c.1768+1G>A	No	No	No	PYGL gene compound Heterozygous	44	69	272	not done	4.1	not done	1	38.1	6.3	Increased	4.7	Increased		Not Done		Not Done	2.4	Increased	18.2		Hepatomegaly		Not done
F_55	56		Male			Term	6 years	6 years	GSD VI	Progressive abdominal distention, Hepatomegaly	19.7	111	Molecular testing, Liver biopsy alone	PYGL:c.1768+1G>A	No	No	Other systemic findings	mild cardiomegaly, liver biopsy done in Jazan, diagnosed celiac disease 2018 high TTG and biopsy done in jazan	170	not done	353	not done	4.9	not done	not done	not done	6	Increased	3.1	Increased		Not Done	95	Normal	2	Normal	19.7		Hepatomegaly		Echocardiography, Abnormal study					44	75
F_56	57		Female			Term	36	18	GSD VI	Progressive abdominal distention, Hepatomegaly	12.9	93	Liver biopsy alone, Molecular testing	PYGL:c.1768+1G>A	No	Yes	No		145	116	416	35	6.4	0.9	1.1	28.5	3.2	Normal	4.2	Increased			66	Normal			18.5		Hepatomegaly		Normal study
F_57A	58		Female				24 months	36 months	GSD IX	Hepatomegaly, Hypoglycemia, Recurrent attacks of convulsions, Accidentally discovered hepatomegaly	13	92	Molecular testing	PHKG2:c.130C>T;p.Arg44Ter	Yes, First Degree	Yes	No		752	875	375	115	13.2		1.1	27	4.94	Increased	1.59	Normal	229	Normal					19		liver Parenchyma, Fatty infiltration		Not done
F_57B	59		Male			Term	11 months		GSD IX	Hypoglycemia, Accidentally discovered hepatomegaly	10	74	Molecular testing	PHKG2:c.130C>T;p.Arg44Ter	Yes, First Degree	Yes	No		142	199	507	51	4								93	Normal	105	Normal			15		liver Parenchyma, increased echo pattern		Not done
F_58	60		Male	2.5		Term	2 months		GSD IX	Hepatomegaly, Hypoglycemia, Delayed motor milestones (delayed standing and delayed walking, hypotonia, etc), Short stature , Failure to thrive	3.5	36	Liver biopsy and Liver glycogen content measurement, Molecular testing	PHKG2:c.130C>T;p.Arg44Ter	Yes, First Degree	Yes	Mental subnormality (Intellectual disability)	speech delay	483		239	161	12.2		0.9	24.2	4.3	Normal		Not Done	155	Normal	23	Normal	1.3	Normal	21.3		Hepatomegaly		Not done
F_59	61		Male	2.2		Term	6	0	GSD IX	Progressive abdominal distention, Hepatomegaly, Failure to thrive	7.4	64	Liver biopsy alone, Molecular testing	PHKA2 :c.883C>T;p.Arg295Cys	No	Yes	No		50		1123		22.6		1.1	29.9	4.1	Normal	1.99	Normal							20.3		Hepatomegaly		Normal study
F_60	62		Female				24		GSD IX	Hepatomegaly			Liver biopsy alone, Molecular testing	PHKB:c.2326C>T;p.Arg776Cys		Unknown	No		79	66	353	7	7	0.8	1.1	29.6	6.7	Normal	1.53								19.2		liver Parenchyma, Fatty infiltration		Not done
F_61	63	Need to review ? Portal HTN	Female			Term	60 months		GSD IX	Progressive abdominal distention, Hepatomegaly, Epistaxis, Short stature	14	93	Molecular testing	PHKG2:c.913dup;p.Arg305Profs*84	No	Yes	No		188	246		148	4.1	3.3			5.36	Increased	4.9	Increased			19	Normal		Normal		paient presented once at time of diagnosis no follow up	Hepatomegaly, Splenomegaly , liver Parenchyma, coarse echo-pattern
F_62	64		Male			Term	6 months	2 months	GSD XI	Progressive abdominal distention, Hepatomegaly, Delayed motor milestones (delayed standing and delayed walking, hypotonia, etc), Failure to thrive	4.7	54	Molecular testing	SLC2A2:c.134_136delATT;p.Tyr45del	No	Yes	Kidney, Other systemic findings	echogenic kidney, hypophosphatemic rickets	34	66	959		3.7				3.2	Normal	3.2	Increased		Not Done		Not Done	1.6	Normal	22.6		Other findings	Both kidneys have echogenic parenchyma with focal echogenic areas in the medullary region could be calcification.	Not done
F_63	66		Female						GSD XI	Hepatomegaly, Hypoglycemia, Failure to thrive			Molecular testing	SLC2A2 :c.474A>C;p.Arg158Ser	No		Other systemic findings, Mental subnormality (Intellectual disability)	Fanconi syndrome, RTA, shor stature, hepatomegaly, normal liver enzymes, no hypoglycemia, rickets.FTT, developmwntal delay	40	36	995						4.8		0.63	Normal	50	Normal		Not Done	3.1	Increased	20.3		Hepatomegaly
F_16B		This is added case =sister of Ghazlan: patient 18												G6PC1:c.59A>G;p.Gln20Arg					170
																			171
							2												429
							00:00:00												69																				Evidence of portal HTN
							3												201
							5 Months	1900-01-05											67
							3 Months												171
							5 Months
							8 months
							5 months												752
							11 Months												142	2555
							5 Months												483	42
							2 months												50	54
							5 Months												79	143
							5 Months		1900-01-12										188	139
							6 months		1900-01-10										165	166
							5		1900-01-20											86
							7 Months		36										742	86
							12 Months		1900-02-17										15	107
							12 years												44	180
							7												145	71
							5 Months												102	45
							10 months												110	99
							3 months												63	183
							16 months												46	34
							3 months												157	635.208
							4 months												221
							24												95
							3 months												318
							9 months												63
							12												110
							22 months												105
							12 months												150
							9 years												72
							18												44
							At Birth												50
							24 months												69
							12												92
							18 months												152
							6 months												53
							12 months												148.984
							12 months
							10 months												111
							20 months												31
							36 months												10
							48 months												85
							At Birth												78
							18												54
							24 months												23
							36 months
							6 years
							36
							24 months
							11 months
							2 months
							6
							24
							60 months
							6 months
							12 months	1900-01-12
							10 months
							20 months
							36 months
							48 months
							24 months
							11 months
							2 months
							6
							24
							60 months
	27																								All validation was cleared below the above line
[truncated: 50 more columns]
